# Supplementary material for: Advancing breast cancer rehabilitation: a novel tool for assessing physical morbidity risk
Source: Oncologist. 2025 May 14;30(5):oyaf060. doi: 10.1093/oncolo/oyaf060 (PMC12159735; doi:10.1093/oncolo/oyaf060)
Supplement: oyaf060_suppl_Supplementary_Figures_S1 [file oyaf060_suppl_supplementary_figures_s1.zip]

Archive with 2 entries (2 files):
- oyaf060_suppl_Supplementary_Figures_S1.pdf
- oyaf060_suppl_Supplementary_Figure_S1.docx
